# Supplementary material for: Cerebrotendinous Xanthomatosis patients with late diagnosed in single orthopedic clinic: two novel variants in the CYP27A1 gene
Source: Orphanet J Rare Dis. 2024 Feb 9;19:53. doi: 10.1186/s13023-024-03082-4 (PMC10858589; doi:10.1186/s13023-024-03082-4)
Supplement: Supplementary file 1 — Supplementary Material 1 [file 13023_2024_3082_MOESM1_ESM.xlsx]

## Sheet: Sayfa1
Patients	Sex	Age	Consanguineous marriages	Sibs affected	Gait disturbancee	Age of school leaving (year)	Age of onset (year) and symptom	Age of Diagnosis (year)	Follow-up Time (year)	Weight-Size (kg/m)	Cholestanol (µg/mL)	Cholesterol (mg/dl)	Vitamin-D (ng/mL)	Ca/P (mg/dl)	EMG (Peripheral Neuropathy)	DEXA (Total Hip Region)	CYP27A1 mutations	Cataract Age of surgery (year)	Infantile Diarrhea	Tendon Xanthomas Onset (year)	Osteoporosis	Pes Cavus	Ataxia	Behavioral personality disorder	Low Intelligence	Epilepsy	Atherosclerosis
1	F	33	_	Yes	Yes	10	5 Diarrhea	27	6	42/160	35.27	186	35.94	9.5/3.7	+	T (-3.3) Z (-3.3) BMD:0.536	Homozygous c.670_671delAA p.(Lys224ThrfsTer63)	Bilateral (Juvenile) (12)	+	Bilateral Achilles Tendon (15)	+	+ Bilateral	-	+	+	_	_
2	M	28	+	Yes	No	11	11 Low Intelligence	23	5	65/170	11.82	230	13.44	10.2/2.8	_	T (-0.2) Z (-0.2) BMD:0.996	Homozygous c.409C>T p.(Arg137Trp) (rs72551312)	_	_	Bilateral Achilles+ Patellar Tendon+ Triceps Tendon (23)	_	_	+	+	+	_	_
3	M	41	+	Yes	No	13	13 Low Intelligence	39	2	80/175	7.58	211	17.6	9.5/2	_	T (0.4) Z (0.6) BMD:1.089	Homozygous c.409C>T p.(Arg137Trp) (rs72551312)	Bilateral (Late onset) (31)	_	Bilateral Achilles+Bilateral Patellar Tendon (39)	_	_	_	_	+	_	_
4	F	30	+	Yes	No	15	15 Low Intelligence	25	5	59/172	5.77	196	37.56	10.1/3.8	_	T (-1.1) Z (-1) BMD:0.814	Homozygous c.409C>T p.(Arg137Trp) (rs72551312)	_	_	Bilateral Achilles Tendon (25)	Osteopenia	_	_	+	+	_	_
5	M	44	+	No	No	9	9 Low Intelligence	41	3	55/169	18.87	235	39.61	9.6/2	_	T (-1.6) Z (-1.3) BMD:0.746	Heterozygous c.1263+4A>T with c.409C>T p.(Arg137Trp) (rs72551312)	Bilateral (Late onset) (36)	_	Bilateral Achilles Tendon (38)	Osteopenia	_	_	+	+	_	_
6	M	39	_	Yes	Yes	13	3 Diarrhea	34	5	52/164	29.41	186	22.45	9.2/3.3	+	T (-1.7) Z (-1.6) BMD:0.631	Homozygous c.670_671delAA p.(Lys224ThrfsTer63)	Bilateral (Juvenile) (12)	+	Bilateral Achilles Tendon (29)	Osteopenia	+ Bilateral	+	+	+	+	_
7	M	45	_	Yes	Yes	13	4 Diarrhea	40	5	45/165	11.01	142	20.67	8.5/2.4	+	T (-1.4) Z (-1.5) BMD:0.780	Homozygous c.670_671delAA p.(Lys224ThrfsTer63)	Bilateral (Juvenile) (12)	+	Bilateral Achilles Tendon (30)	Osteopenia	+ Bilateral	+	+	+	+	_
8	F	42	+	Yes	No	14	14 Low Intelligence	41	1	75/161	15.14	174	16.01	9.2/3.4	_	T (-0.5) Z (-0.3) BMD:0.885	Homozygous c.409C>T p.(Arg137Trp) (rs72551312)	_	_	Bilateral Achilles Tendon (41)	_	_	_	+	+	_	_
